# Supplementary material for: Device-Controlled Microcondensation for Spatially Confined On-Tissue Digests in MALDI Imaging of N-Glycans
Source: Pharmaceuticals (Basel). 2022 Nov 3;15(11):1356. doi: 10.3390/ph15111356 (PMC9698097; doi:10.3390/ph15111356)
Supplement: Supplementary file 1 [file pharmaceuticals-15-01356-s001.zip]

Archive with 1 entries (1 files):
- pharmaceuticals-1937522-supplementary.pdf
